# Supplementary material for: Facile Synthesis of Some Coumarin Derivatives and Their Cytotoxicity through VEGFR2 and Topoisomerase II Inhibition
Source: Molecules. 2022 Nov 28;27(23):8279. doi: 10.3390/molecules27238279 (PMC9737644; doi:10.3390/molecules27238279)
Supplement: Supplementary file 1 [file molecules-27-08279-s001.zip]

Archive with 1 entries (1 files):
- molecules-2021190-supplementary.pdf
